# Supplementary material for: Effects of sodium-glucose co-transporter 2 (SGLT2) inhibition on renal function and albuminuria in patients with type 2 diabetes: a systematic review and meta-analysis
Source: PeerJ. 2017 Jun 27;5:e3405. doi: 10.7717/peerj.3405 (PMC5490461; doi:10.7717/peerj.3405)
Supplement: Supplemental Information 1 [file peerj-05-3405-s005.zip]

Archive with 6 entries (4 files):
- peerj-13894-Item_S1_raw_data/
- peerj-13894-Item_S1_raw_data/Item S1 raw data/
- peerj-13894-Item_S1_raw_data/Item S1 raw data/eGFR for stata.dta
- peerj-13894-Item_S1_raw_data/Item S1 raw data/eGFR subgroup.dta
- peerj-13894-Item_S1_raw_data/Item S1 raw data/urine ACR for stata.dta
- peerj-13894-Item_S1_raw_data/Item S1 raw data/urine ACR subgroup.dta
